# Supplementary material for: Differential co-occurrence analysis: a method to extract ecological modules from clinical microbiome data
Source: mSystems. 2026 Jun 9;11(7):e00284-26. doi: 10.1128/msystems.00284-26 (PMC13387006; doi:10.1128/msystems.00284-26)
Supplement: Table S1 — Categorical phenotypic annotations from the bacteria-archaea-traits-1.0.0 data set. [file msystems.00284-26-s0002.xlsx]

## Sheet: Sheet 1
	motility	sporulation	cell_shape	metabolism	gram_stain	module
Bacteroides thetaiotaomicron	no	no	bacillus	anaerobic	negative	block.ur
Bacteroides uniformis	no	no	bacillus	anaerobic	negative	block.ur
Parabacteroides distasonis	no	no	bacillus	anaerobic	negative	block.ur
Faecalibacterium prausnitzii	no	no	bacillus	anaerobic	negative	block.ur
Streptococcus salivarius	no	no	coccus	facultative	positive	block.ur
Bacteroides ovatus	no	no	bacillus	anaerobic	negative	block.ur
Alistipes putredinis	no	no	bacillus	anaerobic	negative	block.ur
Ruminococcus bromii	no	no	coccus	anaerobic	positive	block.ur
Bacteroides stercoris	no	no	bacillus	anaerobic	negative	block.ur
Bacteroides caccae	no	no	bacillus	anaerobic	negative	block.ur
Collinsella aerofaciens	no	no	bacillus	anaerobic	positive	block.ur
Prevotella copri	no	no	bacillus	anaerobic	negative	block.ur
Bifidobacterium longum	no	no	bacillus	anaerobic	positive	block.ur
Akkermansia muciniphila	no	no	coccobacillus	anaerobic	negative	block.ur
Bacteroides salyersiae		no	bacillus	obligate anaerobic	negative	block.ur
Flavonifractor plautii	yes	yes	bacillus	obligate anaerobic	positive	block.ur
Roseburia faecis	yes	no	bacillus	anaerobic	positive	block.ur
Alistipes shahii	no	no	bacillus	anaerobic	negative	block.ur
Bacteroides intestinalis	no	no	bacillus	anaerobic	negative	block.ur
Roseburia inulinivorans	yes	no	bacillus	anaerobic	positive	block.ur
Coprococcus comes	no	no	bacillus	anaerobic	positive	block.ur
Blautia wexlerae		no		anaerobic	positive	block.ur
Gemmiger formicilis			coccus	obligate anaerobic	negative	block.ur
Fusicatenibacter saccharivorans	no	no	bacillus	anaerobic		block.ur
Bacteroides eggerthii	no	no	bacillus	anaerobic	negative	block.or
Blautia obeum	no	no	coccus	anaerobic	positive	block.or
Roseburia intestinalis	yes	no	bacillus	anaerobic	positive	block.or
Bacteroides cellulosilyticus	no	no	bacillus		negative	block.or
Blautia faecis	no	no	coccobacillus	anaerobic		block.or
Bacteroides fragilis	no	no	bacillus	anaerobic	negative	block.int
Dorea longicatena		no	bacillus	anaerobic	positive	block.int
Dialister invisus		no	bacillus	anaerobic	positive	block.int
Ruthenibacterium lactatiformans						block.int
