# Supplementary material for: Differential co-occurrence analysis: a method to extract ecological modules from clinical microbiome data
Source: mSystems. 2026 Jun 9;11(7):e00284-26. doi: 10.1128/msystems.00284-26 (PMC13387006; doi:10.1128/msystems.00284-26)
Supplement: Table S3 — Results of the enrichment analysis for categorical phenotypic annotations from the bacteria-archaea-traits-1.0.0 data set. [file msystems.00284-26-s0004.xlsx]

## Sheet: Sheet 1
trait	class	module	n	N	k	K	k/n	K/N	fisher.alternative	fisher.pval
motility	no	ur block	22	1599	19	1007	0.863636363636364	0.629768605378361	greater	0.0149963044096545
motility	no	ur block	22	1599	19	1007	0.863636363636364	0.629768605378361	less	0.996591344082515
motility	no	or block	6	1599	5	1007	0.833333333333333	0.629768605378361	greater	0.293226180381038
motility	no	or block	6	1599	5	1007	0.227272727272727	0.629768605378361	less	0.93409317345406
motility	gliding	ur block	22	1599	0	31	0	0.0193871169480926	greater	1
motility	gliding	ur block	22	1599	0	31	0	0.0193871169480926	less	0.648179560503754
motility	gliding	or block	6	1599	0	31	0	0.0193871169480926	greater	1
motility	gliding	or block	6	1599	0	31	0	0.0193871169480926	less	0.88793754725771
motility	flagella	ur block	22	1599	0	91	0	0.0569105691056911	greater	1
motility	flagella	ur block	22	1599	0	91	0	0.0569105691056911	less	0.273112714486724
motility	flagella	or block	6	1599	0	91	0	0.0569105691056911	greater	1
motility	flagella	or block	6	1599	0	91	0	0.0569105691056911	less	0.700609227049175
motility	yes	ur block	22	1599	3	466	0.136363636363636	0.291432145090682	greater	0.975622091158796
motility	yes	ur block	22	1599	3	466	0.136363636363636	0.291432145090682	less	0.078415613504863
motility	yes	or block	6	1599	1	466	0.166666666666667	0.291432145090682	greater	0.877054709423814
motility	yes	or block	6	1599	1	466	0.0454545454545455	0.291432145090682	less	0.432077514003359
motility	axial filament	ur block	22	1599	0	4	0	0.00250156347717323	greater	1
motility	axial filament	ur block	22	1599	0	4	0	0.00250156347717323	less	0.946041418833143
motility	axial filament	or block	6	1599	0	4	0	0.00250156347717323	greater	1
motility	axial filament	or block	6	1599	0	4	0	0.00250156347717323	less	0.984910668480131
sporulation	no	ur block	26	1660	25	1476	0.961538461538462	0.889156626506024	greater	0.197645834094733
sporulation	no	ur block	26	1660	25	1476	0.961538461538462	0.889156626506024	less	0.954004153124065
sporulation	no	or block	8	1660	8	1476	1	0.889156626506024	greater	0.425471086984764
sporulation	no	or block	8	1660	8	1476	0.307692307692308	0.889156626506024	less	1
sporulation	yes	ur block	26	1660	1	184	0.0384615384615385	0.110843373493976	greater	0.954004153124065
sporulation	yes	ur block	26	1660	1	184	0.0384615384615385	0.110843373493976	less	0.197645834094733
sporulation	yes	or block	8	1660	0	184	0	0.110843373493976	greater	1
sporulation	yes	or block	8	1660	0	184	0	0.110843373493976	less	0.385600266203572
cell_shape	bacillus	ur block	26	1762	22	1192	0.846153846153846	0.676503972758229	greater	0.0434407114913976
cell_shape	bacillus	ur block	26	1762	22	1192	0.846153846153846	0.676503972758229	less	0.986160199348153
cell_shape	bacillus	or block	8	1762	6	1192	0.75	0.676503972758229	greater	0.509878310845499
cell_shape	bacillus	or block	8	1762	6	1192	0.230769230769231	0.676503972758229	less	0.776568169348161
cell_shape	coccobacillus	ur block	26	1762	1	67	0.0384615384615385	0.0380249716231555	greater	0.637706243721823
cell_shape	coccobacillus	ur block	26	1762	1	67	0.0384615384615385	0.0380249716231555	less	0.740207363126432
cell_shape	coccobacillus	or block	8	1762	1	67	0.125	0.0380249716231555	greater	0.269511696085051
cell_shape	coccobacillus	or block	8	1762	1	67	0.0384615384615385	0.0380249716231555	less	0.964944430201424
cell_shape	coccus	ur block	26	1762	3	329	0.115384615384615	0.18671963677639	greater	0.89002517361218
cell_shape	coccus	ur block	26	1762	3	329	0.115384615384615	0.18671963677639	less	0.255693102010666
cell_shape	coccus	or block	8	1762	1	329	0.125	0.18671963677639	greater	0.812908838205062
cell_shape	coccus	or block	8	1762	1	329	0.0384615384615385	0.18671963677639	less	0.536824072195704
cell_shape	pleomorphic	ur block	26	1762	0	6	0	0.00340522133938706	greater	1
cell_shape	pleomorphic	ur block	26	1762	0	6	0	0.00340522133938706	less	0.914549911034258
cell_shape	pleomorphic	or block	8	1762	0	6	0	0.00340522133938706	greater	1
cell_shape	pleomorphic	or block	8	1762	0	6	0	0.00340522133938706	less	0.972752132602018
cell_shape	irregular	ur block	26	1762	0	2	0	0.00113507377979569	greater	1
cell_shape	irregular	ur block	26	1762	0	2	0	0.00113507377979569	less	0.97069756439336
cell_shape	irregular	or block	8	1762	0	2	0	0.00113507377979569	greater	1
cell_shape	irregular	or block	8	1762	0	2	0	0.00113507377979569	less	0.9908441103865
cell_shape	filament	ur block	26	1762	0	49	0	0.0278093076049943	greater	1
cell_shape	filament	ur block	26	1762	0	49	0	0.0278093076049943	less	0.477775482488034
cell_shape	filament	or block	8	1762	0	49	0	0.0278093076049943	greater	1
cell_shape	filament	or block	8	1762	0	49	0	0.0278093076049943	less	0.795762774377793
cell_shape	spiral	ur block	26	1762	0	89	0	0.0505107832009081	greater	1
cell_shape	spiral	ur block	26	1762	0	89	0	0.0505107832009081	less	0.257298254511164
cell_shape	spiral	or block	8	1762	0	89	0	0.0505107832009081	greater	1
cell_shape	spiral	or block	8	1762	0	89	0	0.0505107832009081	less	0.657106964258654
cell_shape	vibrio	ur block	26	1762	0	25	0	0.0141884222474461	greater	1
cell_shape	vibrio	ur block	26	1762	0	25	0	0.0141884222474461	less	0.687824306142736
cell_shape	vibrio	or block	8	1762	0	25	0	0.0141884222474461	greater	1
cell_shape	vibrio	or block	8	1762	0	25	0	0.0141884222474461	less	0.890704137668669
cell_shape	fusiform	ur block	26	1762	0	2	0	0.00113507377979569	greater	1
cell_shape	fusiform	ur block	26	1762	0	2	0	0.00113507377979569	less	0.97069756439336
cell_shape	fusiform	or block	8	1762	0	2	0	0.00113507377979569	greater	1
cell_shape	fusiform	or block	8	1762	0	2	0	0.00113507377979569	less	0.9908441103865
cell_shape	spindle	ur block	26	1762	0	1	0	0.000567536889897843	greater	1
cell_shape	spindle	ur block	26	1762	0	1	0	0.000567536889897843	less	0.985244040862656
cell_shape	spindle	or block	8	1762	0	1	0	0.000567536889897843	greater	1
cell_shape	spindle	or block	8	1762	0	1	0	0.000567536889897843	less	0.995412844036697
metabolism	obligate aerobic	ur block	27	2194	0	233	0	0.10619872379216	greater	1
metabolism	obligate aerobic	ur block	27	2194	0	233	0	0.10619872379216	less	0.047334717560913
metabolism	obligate aerobic	or block	7	2194	0	233	0	0.10619872379216	greater	1
metabolism	obligate aerobic	or block	7	2194	0	233	0	0.10619872379216	less	0.451707515066832
metabolism	facultative	ur block	27	2194	1	319	0.037037037037037	0.145396536007293	greater	0.986013131808748
metabolism	facultative	ur block	27	2194	1	319	0.037037037037037	0.145396536007293	less	0.0791404083379572
metabolism	facultative	or block	7	2194	0	319	0	0.145396536007293	greater	1
metabolism	facultative	or block	7	2194	0	319	0	0.145396536007293	less	0.32875141408545
metabolism	aerobic	ur block	27	2194	0	772	0	0.351868732907931	greater	1
metabolism	aerobic	ur block	27	2194	0	772	0	0.351868732907931	less	7.52990422310374e-06
metabolism	aerobic	or block	7	2194	0	772	0	0.351868732907931	greater	1
metabolism	aerobic	or block	7	2194	0	772	0	0.351868732907931	less	0.0461427443512835
metabolism	anaerobic	ur block	27	2194	23	551	0.851851851851852	0.251139471285324	greater	6.75285501796723e-11
metabolism	anaerobic	ur block	27	2194	23	551	0.851851851851852	0.251139471285324	less	0.999999999996432
metabolism	anaerobic	or block	7	2194	7	551	1	0.251139471285324	greater	6.5286921168706e-05
metabolism	anaerobic	or block	7	2194	7	551	0.259259259259259	0.251139471285324	less	1
metabolism	microaerophilic	ur block	27	2194	0	263	0	0.119872379216044	greater	1
metabolism	microaerophilic	ur block	27	2194	0	263	0	0.119872379216044	less	0.0311305929440567
metabolism	microaerophilic	or block	7	2194	0	263	0	0.119872379216044	greater	1
metabolism	microaerophilic	or block	7	2194	0	263	0	0.119872379216044	less	0.404976150849714
metabolism	obligate anaerobic	ur block	27	2194	3	56	0.111111111111111	0.0255241567912489	greater	0.0298646793850966
metabolism	obligate anaerobic	ur block	27	2194	3	56	0.111111111111111	0.0255241567912489	less	0.995683280028578
metabolism	obligate anaerobic	or block	7	2194	0	56	0	0.0255241567912489	greater	1
metabolism	obligate anaerobic	or block	7	2194	0	56	0	0.0255241567912489	less	0.832825028945839
gram_stain	negative	ur block	26	2388	15	1332	0.576923076923077	0.557788944723618	greater	0.503432760351517
gram_stain	negative	ur block	26	2388	15	1332	0.576923076923077	0.557788944723618	less	0.651164169890639
gram_stain	negative	or block	7	2388	3	1332	0.428571428571429	0.557788944723618	greater	0.862884017602234
gram_stain	negative	or block	7	2388	3	1332	0.115384615384615	0.557788944723618	less	0.365728112415019
gram_stain	positive	ur block	26	2388	11	1056	0.423076923076923	0.442211055276382	greater	0.651164169890639
gram_stain	positive	ur block	26	2388	11	1056	0.423076923076923	0.442211055276382	less	0.503432760351518
gram_stain	positive	or block	7	2388	4	1056	0.571428571428571	0.442211055276382	greater	0.38258624505488
gram_stain	positive	or block	7	2388	4	1056	0.153846153846154	0.442211055276382	less	0.852892960069533
