# Supplementary material for: Differential co-occurrence analysis: a method to extract ecological modules from clinical microbiome data
Source: mSystems. 2026 Jun 9;11(7):e00284-26. doi: 10.1128/msystems.00284-26 (PMC13387006; doi:10.1128/msystems.00284-26)
Supplement: Table S4 — Results of the differential analysis of quantitative phenotypic traits from the bacteria-archaea-traits-1.0.0 data set. [file msystems.00284-26-s0005.xlsx]

## Sheet: Sheet 1
trait	n.ur	n.or	welch.t	welch.pval	F	F.pval
optimum_tmp	22	7	-0.862711640815941	0.410546148359183	0.750908890282132	0.574245213395464
gc_content	24	7	2.76648811317907	0.00985895676910777	19.8792180600068	0.00126920119519824
genome_size.stdev	20	7	-0.330817294825551	0.74820420691912	0.712542551171884	0.528457793145182
metabolism.prop	27	7	-0.553512807719131	0.590037364560411	1.73450949727386	0.509109935779353
genome_size	27	8	-0.660295355412546	0.523305635766851	0.785493001633984	0.603500298533511
growth_tmp	28	9	0.972124569183645	0.35417544685696	0.353741496598639	0.0408195537979862
gram_stain.prop	26	7	-0.0349108266184076	0.972913666293536	0.861628753029611	0.716395864879297
