# Supplementary material for: Differential co-occurrence analysis: a method to extract ecological modules from clinical microbiome data
Source: mSystems. 2026 Jun 9;11(7):e00284-26. doi: 10.1128/msystems.00284-26 (PMC13387006; doi:10.1128/msystems.00284-26)
Supplement: Table S5 — Results of the enrichment analysis for categorical phenotypic annotations from the bacteria-archaea-traits-1.0.0 data set when considering only block-specific sets of species. [file msystems.00284-26-s0006.xlsx]

## Sheet: Sheet 1
trait	class	module	n	N	k	K	k/n	K/N	fisher.alternative	fisher.pval
motility	no	ur block	21	1599	18	1007	0.857142857142857	0.629768605378361	greater	0.0209562903585409
motility	no	ur block	21	1599	18	1007	0.857142857142857	0.629768605378361	less	0.995011210197219
motility	no	or block	5	1599	4	1007	0.8	0.629768605378361	greater	0.40182424323845
motility	no	or block	5	1599	4	1007	0.19047619047619	0.629768605378361	less	0.896206614481544
motility	no	int block	1	1599	1	1007	1	0.629768605378361	greater	0.629768605378362
motility	no	int block	1	1599	1	1007	1	0.629768605378361	less	1
motility	gliding	ur block	21	1599	0	31	0	0.0193871169480926	greater	1
motility	gliding	ur block	21	1599	0	31	0	0.0193871169480926	less	0.661168291192582
motility	gliding	or block	5	1599	0	31	0	0.0193871169480926	greater	1
motility	gliding	or block	5	1599	0	31	0	0.0193871169480926	less	0.905730736633915
motility	gliding	int block	1	1599	0	31	0	0.0193871169480926	greater	1
motility	gliding	int block	1	1599	0	31	0	0.0193871169480926	less	0.980612883051907
motility	flagella	ur block	21	1599	0	91	0	0.0569105691056911	greater	1
motility	flagella	ur block	21	1599	0	91	0	0.0569105691056911	less	0.28982640447885
motility	flagella	or block	5	1599	0	91	0	0.0569105691056911	greater	1
motility	flagella	or block	5	1599	0	91	0	0.0569105691056911	less	0.74348443865743
motility	flagella	int block	1	1599	0	91	0	0.0569105691056911	greater	1
motility	flagella	int block	1	1599	0	91	0	0.0569105691056911	less	0.943089430894309
motility	yes	ur block	21	1599	3	466	0.142857142857143	0.291432145090682	greater	0.968253313250116
motility	yes	ur block	21	1599	3	466	0.142857142857143	0.291432145090682	less	0.097794728381594
motility	yes	or block	5	1599	1	466	0.2	0.291432145090682	greater	0.825532672185952
motility	yes	or block	5	1599	1	466	0.0476190476190476	0.291432145090682	less	0.539704411198354
motility	yes	int block	1	1599	0	466	0	0.291432145090682	greater	1
motility	yes	int block	1	1599	0	466	0	0.291432145090682	less	0.708567854909318
motility	axial filament	ur block	21	1599	0	4	0	0.00250156347717323	greater	1
motility	axial filament	ur block	21	1599	0	4	0	0.00250156347717323	less	0.948445590164358
motility	axial filament	or block	5	1599	0	4	0	0.00250156347717323	greater	1
motility	axial filament	or block	5	1599	0	4	0	0.00250156347717323	less	0.987413618082368
motility	axial filament	int block	1	1599	0	4	0	0.00250156347717323	greater	1
motility	axial filament	int block	1	1599	0	4	0	0.00250156347717323	less	0.997498436522827
sporulation	no	ur block	23	1660	22	1476	0.956521739130435	0.889156626506024	greater	0.257283041391808
sporulation	no	ur block	23	1660	22	1476	0.956521739130435	0.889156626506024	less	0.934208662999703
sporulation	no	or block	5	1660	5	1476	1	0.889156626506024	greater	0.586499957916354
sporulation	no	or block	5	1660	5	1476	0.217391304347826	0.889156626506024	less	1
sporulation	no	int block	3	1660	3	1476	1	0.889156626506024	greater	0.702808266464121
sporulation	no	int block	3	1660	3	1476	1	0.889156626506024	less	1
sporulation	yes	ur block	23	1660	1	184	0.0434782608695652	0.110843373493976	greater	0.934208662999703
sporulation	yes	ur block	23	1660	1	184	0.0434782608695652	0.110843373493976	less	0.257283041391808
sporulation	yes	or block	5	1660	0	184	0	0.110843373493976	greater	1
sporulation	yes	or block	5	1660	0	184	0	0.110843373493976	less	0.551553211524328
sporulation	yes	int block	3	1660	0	184	0	0.110843373493976	greater	1
sporulation	yes	int block	3	1660	0	184	0	0.110843373493976	less	0.702808266464121
cell_shape	bacillus	ur block	23	1762	19	1192	0.826086956521739	0.676503972758229	greater	0.0892284458025815
cell_shape	bacillus	ur block	23	1762	19	1192	0.826086956521739	0.676503972758229	less	0.967948256207285
cell_shape	bacillus	or block	5	1762	3	1192	0.6	0.676503972758229	greater	0.814693235442766
cell_shape	bacillus	or block	5	1762	3	1192	0.130434782608696	0.676503972758229	less	0.505627916105651
cell_shape	bacillus	int block	3	1762	3	1192	1	0.676503972758229	greater	0.309354936357993
cell_shape	bacillus	int block	3	1762	3	1192	1	0.676503972758229	less	1
cell_shape	coccobacillus	ur block	23	1762	1	67	0.0434782608695652	0.0380249716231555	greater	0.592356212601796
cell_shape	coccobacillus	ur block	23	1762	1	67	0.0434782608695652	0.0380249716231555	less	0.78312440687258
cell_shape	coccobacillus	or block	5	1762	1	67	0.2	0.0380249716231555	greater	0.178073003749646
cell_shape	coccobacillus	or block	5	1762	1	67	0.0434782608695652	0.0380249716231555	less	0.986508911219791
cell_shape	coccobacillus	int block	3	1762	0	67	0	0.0380249716231555	greater	1
cell_shape	coccobacillus	int block	3	1762	0	67	0	0.0380249716231555	less	0.890147832724545
cell_shape	coccus	ur block	23	1762	3	329	0.130434782608696	0.18671963677639	greater	0.832683409221625
cell_shape	coccus	ur block	23	1762	3	329	0.130434782608696	0.18671963677639	less	0.352415788667319
cell_shape	coccus	or block	5	1762	1	329	0.2	0.18671963677639	greater	0.648868587238839
cell_shape	coccus	or block	5	1762	1	329	0.0434782608695652	0.18671963677639	less	0.760494399289941
cell_shape	coccus	int block	3	1762	0	329	0	0.18671963677639	greater	1
cell_shape	coccus	int block	3	1762	0	329	0	0.18671963677639	less	0.537713467965939
cell_shape	pleomorphic	ur block	23	1762	0	6	0	0.00340522133938706	greater	1
cell_shape	pleomorphic	ur block	23	1762	0	6	0	0.00340522133938706	less	0.924087437182744
cell_shape	pleomorphic	or block	5	1762	0	6	0	0.00340522133938706	greater	1
cell_shape	pleomorphic	or block	5	1762	0	6	0	0.00340522133938706	less	0.982896629680582
cell_shape	pleomorphic	int block	3	1762	0	6	0	0.00340522133938706	greater	1
cell_shape	pleomorphic	int block	3	1762	0	6	0	0.00340522133938706	less	0.989813319300631
cell_shape	irregular	ur block	23	1762	0	2	0	0.00113507377979569	greater	1
cell_shape	irregular	ur block	23	1762	0	2	0	0.00113507377979569	less	0.974056377264749
cell_shape	irregular	or block	5	1762	0	2	0	0.00113507377979569	greater	1
cell_shape	irregular	or block	5	1762	0	2	0	0.00113507377979569	less	0.994272634443409
cell_shape	irregular	int block	3	1762	0	2	0	0.00113507377979569	greater	1
cell_shape	irregular	int block	3	1762	0	2	0	0.00113507377979569	less	0.996596712346779
cell_shape	filament	ur block	23	1762	0	49	0	0.0278093076049943	greater	1
cell_shape	filament	ur block	23	1762	0	49	0	0.0278093076049943	less	0.520576112410217
cell_shape	filament	or block	5	1762	0	49	0	0.0278093076049943	greater	1
cell_shape	filament	or block	5	1762	0	49	0	0.0278093076049943	less	0.867049705709281
cell_shape	filament	int block	3	1762	0	49	0	0.0278093076049943	greater	1
cell_shape	filament	int block	3	1762	0	49	0	0.0278093076049943	less	0.918825849938571
cell_shape	spiral	ur block	23	1762	0	89	0	0.0505107832009081	greater	1
cell_shape	spiral	ur block	23	1762	0	89	0	0.0505107832009081	less	0.301248022929989
cell_shape	spiral	or block	5	1762	0	89	0	0.0505107832009081	greater	1
cell_shape	spiral	or block	5	1762	0	89	0	0.0505107832009081	less	0.769349073947401
cell_shape	spiral	int block	3	1762	0	89	0	0.0505107832009081	greater	1
cell_shape	spiral	int block	3	1762	0	89	0	0.0505107832009081	less	0.855915194325792
cell_shape	vibrio	ur block	23	1762	0	25	0	0.0141884222474461	greater	1
cell_shape	vibrio	ur block	23	1762	0	25	0	0.0141884222474461	less	0.718380856038597
cell_shape	vibrio	or block	5	1762	0	25	0	0.0141884222474461	greater	1
cell_shape	vibrio	or block	5	1762	0	25	0	0.0141884222474461	less	0.930273610835083
cell_shape	vibrio	int block	3	1762	0	25	0	0.0141884222474461	greater	1
cell_shape	vibrio	int block	3	1762	0	25	0	0.0141884222474461	less	0.958012312131402
cell_shape	fusiform	ur block	23	1762	0	2	0	0.00113507377979569	greater	1
cell_shape	fusiform	ur block	23	1762	0	2	0	0.00113507377979569	less	0.974056377264749
cell_shape	fusiform	or block	5	1762	0	2	0	0.00113507377979569	greater	1
cell_shape	fusiform	or block	5	1762	0	2	0	0.00113507377979569	less	0.994272634443409
cell_shape	fusiform	int block	3	1762	0	2	0	0.00113507377979569	greater	1
cell_shape	fusiform	int block	3	1762	0	2	0	0.00113507377979569	less	0.996596712346779
cell_shape	spindle	ur block	23	1762	0	1	0	0.000567536889897843	greater	1
cell_shape	spindle	ur block	23	1762	0	1	0	0.000567536889897843	less	0.98694665153235
cell_shape	spindle	or block	5	1762	0	1	0	0.000567536889897843	greater	1
cell_shape	spindle	or block	5	1762	0	1	0	0.000567536889897843	less	0.997133027522936
cell_shape	spindle	int block	3	1762	0	1	0	0.000567536889897843	greater	1
cell_shape	spindle	int block	3	1762	0	1	0	0.000567536889897843	less	0.998297389330306
metabolism	obligate aerobic	ur block	24	2194	0	233	0	0.10619872379216	greater	1
metabolism	obligate aerobic	ur block	24	2194	0	233	0	0.10619872379216	less	0.0665644596328368
metabolism	obligate aerobic	or block	4	2194	0	233	0	0.10619872379216	greater	1
metabolism	obligate aerobic	or block	4	2194	0	233	0	0.10619872379216	less	0.635213817718936
metabolism	obligate aerobic	int block	3	2194	0	233	0	0.10619872379216	greater	1
metabolism	obligate aerobic	int block	3	2194	0	233	0	0.10619872379216	less	0.713924516830815
metabolism	facultative	ur block	24	2194	1	319	0.0416666666666667	0.145396536007293	greater	0.977458438997575
metabolism	facultative	ur block	24	2194	1	319	0.0416666666666667	0.145396536007293	less	0.115726329379621
metabolism	facultative	or block	4	2194	0	319	0	0.145396536007293	greater	1
metabolism	facultative	or block	4	2194	0	319	0	0.145396536007293	less	0.529823399628184
metabolism	facultative	int block	3	2194	0	319	0	0.145396536007293	greater	1
metabolism	facultative	int block	3	2194	0	319	0	0.145396536007293	less	0.624011841722112
metabolism	aerobic	ur block	24	2194	0	772	0	0.351868732907931	greater	1
metabolism	aerobic	ur block	24	2194	0	772	0	0.351868732907931	less	2.81824678428533e-05
metabolism	aerobic	or block	4	2194	0	772	0	0.351868732907931	greater	1
metabolism	aerobic	or block	4	2194	0	772	0	0.351868732907931	less	0.172700258905156
metabolism	aerobic	int block	3	2194	0	772	0	0.351868732907931	greater	1
metabolism	aerobic	int block	3	2194	0	772	0	0.351868732907931	less	0.272060952350819
metabolism	anaerobic	ur block	24	2194	20	551	0.833333333333333	0.251139471285324	greater	2.8254766396982e-09
metabolism	anaerobic	ur block	24	2194	20	551	0.833333333333333	0.251139471285324	less	0.999999999828885
metabolism	anaerobic	or block	4	2194	4	551	1	0.251139471285324	greater	0.00409287311257829
metabolism	anaerobic	or block	4	2194	4	551	0.166666666666667	0.251139471285324	less	1
metabolism	anaerobic	int block	3	2194	3	551	1	0.251139471285324	greater	0.0157750530375772
metabolism	anaerobic	int block	3	2194	3	551	1	0.251139471285324	less	1
metabolism	microaerophilic	ur block	24	2194	0	263	0	0.119872379216044	greater	1
metabolism	microaerophilic	ur block	24	2194	0	263	0	0.119872379216044	less	0.0458772510403026
metabolism	microaerophilic	or block	4	2194	0	263	0	0.119872379216044	greater	1
metabolism	microaerophilic	or block	4	2194	0	263	0	0.119872379216044	less	0.596814605210236
metabolism	microaerophilic	int block	3	2194	0	263	0	0.119872379216044	greater	1
metabolism	microaerophilic	int block	3	2194	0	263	0	0.119872379216044	less	0.681641472108926
metabolism	obligate anaerobic	ur block	24	2194	3	56	0.125	0.0255241567912489	greater	0.0218070685436279
metabolism	obligate anaerobic	ur block	24	2194	3	56	0.125	0.0255241567912489	less	0.997233176174752
metabolism	obligate anaerobic	or block	4	2194	0	56	0	0.0255241567912489	greater	1
metabolism	obligate anaerobic	or block	4	2194	0	56	0	0.0255241567912489	less	0.900811534351046
metabolism	obligate anaerobic	int block	3	2194	0	56	0	0.0255241567912489	greater	1
metabolism	obligate anaerobic	int block	3	2194	0	56	0	0.0255241567912489	less	0.925332181929574
gram_stain	negative	ur block	23	2388	14	1332	0.608695652173913	0.557788944723618	greater	0.391843033654909
gram_stain	negative	ur block	23	2388	14	1332	0.608695652173913	0.557788944723618	less	0.757818011710538
gram_stain	negative	or block	4	2388	2	1332	0.5	0.557788944723618	greater	0.774828837815127
gram_stain	negative	or block	4	2388	2	1332	0.0869565217391304	0.557788944723618	less	0.588928937807584
gram_stain	negative	int block	3	2388	1	1332	0.333333333333333	0.557788944723618	greater	0.913662432627754
gram_stain	negative	int block	3	2388	1	1332	0.333333333333333	0.557788944723618	less	0.413666712741787
gram_stain	positive	ur block	23	2388	9	1056	0.391304347826087	0.442211055276382	greater	0.757818011710538
gram_stain	positive	ur block	23	2388	9	1056	0.391304347826087	0.442211055276382	less	0.391843033654909
gram_stain	positive	or block	4	2388	2	1056	0.5	0.442211055276382	greater	0.602185461630254
gram_stain	positive	or block	4	2388	2	1056	0.0869565217391304	0.442211055276382	less	0.764341926710897
gram_stain	positive	int block	3	2388	2	1056	0.666666666666667	0.442211055276382	greater	0.413666712741787
gram_stain	positive	int block	3	2388	2	1056	0.666666666666667	0.442211055276382	less	0.913662432627754
