# Supplementary material for: Differential co-occurrence analysis: a method to extract ecological modules from clinical microbiome data
Source: mSystems. 2026 Jun 9;11(7):e00284-26. doi: 10.1128/msystems.00284-26 (PMC13387006; doi:10.1128/msystems.00284-26)
Supplement: Table S6 — Results of the differential analysis of quantitative phenotypic traits from the bacteria-archaea-traits-1.0.0 data set when considering only block-specific sets of species. [file msystems.00284-26-s0007.xlsx]

## Sheet: Sheet 1
trait	n.ur	n.or	welch.t	welch.pval	F	F.pval
optimum_tmp	20	5	-0.720467915124324	0.502601399443654	0.547944958309753	0.331389242236407
gc_content	21	4	2.90374157000142	0.0080140536523427	30.4805795142023	0.0164658883510738
genome_size.stdev	17	4	-0.064814782257896	0.951581625951801	0.544478272700767	0.362310295103898
metabolism.prop	24	4	-0.439171116919962	0.678342800485566	1.9160859088528	0.6570066956478
genome_size	23	4	-1.20761143890613	0.294896533756617	0.836198579723675	0.668823236267833
