# Supplementary material for: Differential co-occurrence analysis: a method to extract ecological modules from clinical microbiome data
Source: mSystems. 2026 Jun 9;11(7):e00284-26. doi: 10.1128/msystems.00284-26 (PMC13387006; doi:10.1128/msystems.00284-26)
Supplement: Table S7 — Categorical phenotypic annotations for the species involved in HOI. [file msystems.00284-26-s0008.xlsx]

## Sheet: Sheet 1
	motility	sporulation	cell_shape	metabolism	gram_stain
Bacteroides fragilis	no	no	bacillus	anaerobic	negative
Faecalibacterium prausnitzii	no	no	bacillus	anaerobic	negative
Odoribacter splanchnicus	no	no	fusiform	anaerobic	negative
Bacteroides caccae	no	no	bacillus	anaerobic	negative
Prevotella copri	no	no	bacillus	anaerobic	negative
Akkermansia muciniphila	no	no	coccobacillus	anaerobic	negative
Prevotella stercorea	no	no	bacillus	anaerobic	negative
