# Supplementary material for: Differential co-occurrence analysis: a method to extract ecological modules from clinical microbiome data
Source: mSystems. 2026 Jun 9;11(7):e00284-26. doi: 10.1128/msystems.00284-26 (PMC13387006; doi:10.1128/msystems.00284-26)
Supplement: Table S8 — Results of the enrichment analysis for categorical phenotypic annotations from the bacteria-archaea-traits-1.0.0 data set of the set of species involved in HOI. [file msystems.00284-26-s0009.xlsx]

## Sheet: Sheet 1
trait	class	n	N	k	K	k/n	K/N	fisher.alternative	fisher.pval
motility	no	7	1599	7	1007	1	0.629768605378361	greater	0.0389854126740633
motility	no	7	1599	7	1007	1	0.629768605378361	less	1
motility	gliding	7	1599	0	31	0	0.0193871169480926	greater	1
motility	gliding	7	1599	0	31	0	0.0193871169480926	less	0.871706106993162
motility	flagella	7	1599	0	91	0	0.0569105691056911	greater	1
motility	flagella	7	1599	0	91	0	0.0569105691056911	less	0.663017502274895
motility	yes	7	1599	0	466	0	0.291432145090682	greater	1
motility	yes	7	1599	0	466	0	0.291432145090682	less	0.0891900732518671
motility	axial filament	7	1599	0	4	0	0.00250156347717323	greater	1
motility	axial filament	7	1599	0	4	0	0.00250156347717323	less	0.982587472279429
sporulation	no	7	1660	7	1476	1	0.889156626506024	greater	0.438693380337366
sporulation	no	7	1660	7	1476	1	0.889156626506024	less	1
sporulation	yes	7	1660	0	184	0	0.110843373493976	greater	1
sporulation	yes	7	1660	0	184	0	0.110843373493976	less	0.438693380337366
cell_shape	bacillus	7	1762	5	1192	0.714285714285714	0.676503972758229	greater	0.593343901593
cell_shape	bacillus	7	1762	5	1192	0.714285714285714	0.676503972758229	less	0.718603073883569
cell_shape	coccobacillus	7	1762	1	67	0.142857142857143	0.0380249716231555	greater	0.238023678130236
cell_shape	coccobacillus	7	1762	1	67	0.142857142857143	0.0380249716231555	less	0.973561221192984
cell_shape	coccus	7	1762	0	329	0	0.18671963677639	greater	1
cell_shape	coccus	7	1762	0	329	0	0.18671963677639	less	0.234687726496949
cell_shape	pleomorphic	7	1762	0	6	0	0.00340522133938706	greater	1
cell_shape	pleomorphic	7	1762	0	6	0	0.00340522133938706	less	0.97636571990284
cell_shape	irregular	7	1762	0	2	0	0.00113507377979569	greater	1
cell_shape	irregular	7	1762	0	2	0	0.00113507377979569	less	0.992068019344596
cell_shape	filament	7	1762	0	49	0	0.0278093076049943	greater	1
cell_shape	filament	7	1762	0	49	0	0.0278093076049943	less	0.82056272037989
cell_shape	spiral	7	1762	0	89	0	0.0505107832009081	greater	1
cell_shape	spiral	7	1762	0	89	0	0.0505107832009081	less	0.695271146661591
cell_shape	vibrio	7	1762	0	25	0	0.0141884222474461	greater	1
cell_shape	vibrio	7	1762	0	25	0	0.0141884222474461	less	0.904654439331723
cell_shape	fusiform	7	1762	1	2	0.142857142857143	0.00113507377979569	greater	0.0079319806554039
cell_shape	fusiform	7	1762	1	2	0.142857142857143	0.00113507377979569	less	0.999986464196834
cell_shape	spindle	7	1762	0	1	0	0.000567536889897843	greater	1
cell_shape	spindle	7	1762	0	1	0	0.000567536889897843	less	0.996027241770715
metabolism	obligate aerobic	7	2194	0	233	0	0.10619872379216	greater	1
metabolism	obligate aerobic	7	2194	0	233	0	0.10619872379216	less	0.455189095925903
metabolism	facultative	7	2194	0	319	0	0.145396536007293	greater	1
metabolism	facultative	7	2194	0	319	0	0.145396536007293	less	0.332386823749623
metabolism	aerobic	7	2194	0	772	0	0.351868732907931	greater	1
metabolism	aerobic	7	2194	0	772	0	0.351868732907931	less	0.0477945494829522
metabolism	anaerobic	7	2194	7	551	1	0.251139471285324	greater	6.12277480234319e-05
metabolism	anaerobic	7	2194	7	551	1	0.251139471285324	less	1
metabolism	microaerophilic	7	2194	0	263	0	0.119872379216044	greater	1
metabolism	microaerophilic	7	2194	0	263	0	0.119872379216044	less	0.408556566373648
metabolism	obligate anaerobic	7	2194	0	56	0	0.0255241567912489	greater	1
metabolism	obligate anaerobic	7	2194	0	56	0	0.0255241567912489	less	0.834235074420499
gram_stain	negative	7	2388	7	1332	1	0.557788944723618	greater	0.0166822186635965
gram_stain	negative	7	2388	7	1332	1	0.557788944723618	less	1
gram_stain	positive	7	2388	0	1056	0	0.442211055276382	greater	1
gram_stain	positive	7	2388	0	1056	0	0.442211055276382	less	0.0166822186635965
