# Supplementary material for: Differential co-occurrence analysis: a method to extract ecological modules from clinical microbiome data
Source: mSystems. 2026 Jun 9;11(7):e00284-26. doi: 10.1128/msystems.00284-26 (PMC13387006; doi:10.1128/msystems.00284-26)
Supplement: Data S1 — Metadata associated with the samples analyzed in the study. [file msystems.00284-26-s0010.xlsx]

## Sheet: Gupta_metadata
Sample	subject_id	antibiotics_current_use	study_condition	disease	age	age_category	gender	country	number_reads_cMD_provided	number_bases_cMD_provided	minimum_read_length	median_read_length	NCBI_accession	BMI	location
CRC_GuptaSRR8865580dna202212	GupDM_JP	no	CRC	CRC	67	senior	male	IND	10400668	1428270555	60	150	SRR8865580	17.69	Bhopal
CRC_GuptaSRR8865577dna202212	GupDM_JG	no	CRC	CRC	71	senior	male	IND	8460528	1130086052	60	150	SRR8865577	18.07	Bhopal
CRC_GuptaSRR8865593dna202212	GupDM_A4	no	CRC	CRC	72	senior	male	IND	12005312	1619915370	60	150	SRR8865593	18.22	Kerala
CRC_GuptaSRR8865575dna202212	GupDM_JM	no	CRC	CRC	60	adult	male	IND	10328094	1435043694	60	150	SRR8865575	18.33	Bhopal
CRC_GuptaSRR8865594dna202212	GupDM_A13	no	CRC	CRC	48	adult	male	IND	8067640	1118699109	60	150	SRR8865594	18.69	Kerala
CRC_GuptaSRR8865573dna202212	GupDM_JK	no	CRC	CRC	66	senior	female	IND	10425236	1449671956	60	150	SRR8865573	18.73	Bhopal
CRC_GuptaSRR8865579dna202212	GupDM_JI	no	CRC	CRC	54	adult	male	IND	11460622	1547957943	60	150	SRR8865579	18.96	Bhopal
CRC_GuptaSRR8865586dna202212	GupDM_A7	no	CRC	CRC	59	adult	male	IND	7268266	939363261	60	150	SRR8865586	19.1	Kerala
CRC_GuptaSRR8865597dna202212	GupDM_A2	no	CRC	CRC	55	adult	male	IND	7916638	1100929747	60	150	SRR8865597	19.14	Kerala
CRC_GuptaSRR8865600dna202212	GupDM_A11	no	CRC	CRC	41	adult	female	IND	6227234	883347281	60	151	SRR8865600	19.22	Kerala
CRC_GuptaSRR8865591dna202212	GupDM_JC	no	CRC	CRC	61	adult	male	IND	7854080	1057890138	60	150	SRR8865591	19.47	Bhopal
CRC_GuptaSRR8865574dna202212	GupDM_JN	no	CRC	CRC	58	adult	male	IND	9789278	1347588954	60	150	SRR8865574	19.92	Bhopal
CRC_GuptaSRR8865578dna202212	GupDM_JJ	no	CRC	CRC	62	adult	female	IND	8350184	1151783466	60	150	SRR8865578	20.03	Bhopal
CRC_GuptaSRR8865581dna202212	GupDM_JO	no	CRC	CRC	71	senior	male	IND	11274338	1501226163	60	150	SRR8865581	20.03	Bhopal
CRC_GuptaSRR8865598dna202212	GupDM_A1	no	CRC	CRC	62	adult	male	IND	27687226	3808647004	60	150	SRR8865598	20.08	Kerala
CRC_GuptaSRR8865583dna202212	GupDM_JE	no	CRC	CRC	64	adult	male	IND	6825048	920913556	60	150	SRR8865583	20.08	Bhopal
CRC_GuptaSRR8865601dna202212	GupDM_A12	no	CRC	CRC	65	adult	male	IND	6988838	984235167	60	150	SRR8865601	20.32	Kerala
CRC_GuptaSRR8865572dna202212	GupDM_JL	no	CRC	CRC	59	adult	female	IND	9878044	1387793557	60	151	SRR8865572	20.34	Bhopal
CRC_GuptaSRR8865595dna202212	GupDM_A14	no	CRC	CRC	56	adult	male	IND	10038762	1413415112	60	151	SRR8865595	20.45	Kerala
CRC_GuptaSRR8865587dna202212	GupDM_A8	no	CRC	CRC	66	senior	female	IND	11368644	1560459053	60	150	SRR8865587	20.5	Kerala
CRC_GuptaSRR8865592dna202212	GupDM_A3	no	CRC	CRC	49	adult	male	IND	3283982	456791391	60	150	SRR8865592	20.83	Kerala
CRC_GuptaSRR8865599dna202212	GupDM_A10	no	CRC	CRC	65	adult	female	IND	8468208	1174245166	60	150	SRR8865599	21.01	Kerala
CRC_GuptaSRR8865584dna202212	GupDM_A5	no	CRC	CRC	75	senior	female	IND	7220182	997921511	60	150	SRR8865584	21.21	Kerala
CRC_GuptaSRR8865596dna202212	GupDM_A15	no	CRC	CRC	59	adult	male	IND	9884266	1384530792	60	150	SRR8865596	21.4	Kerala
CRC_GuptaSRR8865576dna202212	GupDM_JH	no	CRC	CRC	58	adult	female	IND	12994616	1753239492	60	150	SRR8865576	21.49	Bhopal
CRC_GuptaSRR8865582dna202212	GupDM_JD	no	CRC	CRC	57	adult	male	IND	5660024	780426560	60	150	SRR8865582	21.7	Bhopal
CRC_GuptaSRR8865588dna202212	GupDM_A9	no	CRC	CRC	56	adult	female	IND	4665104	661492622	60	151	SRR8865588	22.22	Kerala
CRC_GuptaSRR8865585dna202212	GupDM_A6	no	CRC	CRC	58	adult	female	IND	8086526	1064744495	60	150	SRR8865585	22.67	Kerala
CRC_GuptaSRR8865590dna202212	GupDM_JB	no	CRC	CRC	53	adult	female	IND	6436176	882523087	60	150	SRR8865590	22.97	Bhopal
CRC_GuptaSRR8865589dna202212	GupDM_JA	no	CRC	CRC	47	adult	female	IND	7561246	1040725254	60	150	SRR8865589	23.81	Bhopal
CRC_GuptaSRR5898908dna202212	GupDM_HAK	no	control	healthy	29	adult	female	IND	10655514	1344200520	32	150	SRR5898908	22.03	Bhopal
CRC_GuptaSRR5898909dna202212	GupDM_HAJ	no	control	healthy	22	adult	female	IND	6171104	773772009	32	150	SRR5898909	23.23	Bhopal
CRC_GuptaSRR5898910dna202212	GupDM_HAI	no	control	healthy	24	adult	male	IND	17519102	2142440783	35	149	SRR5898910	26.03	Bhopal
CRC_GuptaSRR5898911dna202212	GupDM_HAH	no	control	healthy	25	adult	female	IND	10271966	1316013844	32	150	SRR5898911	21.26	Bhopal
CRC_GuptaSRR5898912dna202212	GupDM_HAG	no	control	healthy	23	adult	female	IND	8105478	1036575018	32	150	SRR5898912	22.3	Bhopal
CRC_GuptaSRR5898920dna202212	GupDM_HAL	no	control	healthy	24	adult	female	IND	9271322	1203927125	35	150	SRR5898920	23.25	Bhopal
CRC_GuptaSRR5898921dna202212	GupDM_HAM	no	control	healthy	23	adult	female	IND	12979624	1688320620	35	150	SRR5898921	19.22	Bhopal
CRC_GuptaSRR5898922dna202212	GupDM_HAN	no	control	healthy	26	adult	female	IND	13145190	1696663348	35	150	SRR5898922	22.03	Bhopal
CRC_GuptaSRR5898923dna202212	GupDM_HAO	no	control	healthy	26	adult	female	IND	16932172	2103248766	35	150	SRR5898923	20.82	Bhopal
CRC_GuptaSRR5898924dna202212	GupDM_HAP	no	control	healthy	25	adult	male	IND	12355776	1610417458	35	150	SRR5898924	21.71	Bhopal
CRC_GuptaSRR5898925dna202212	GupDM_HAR	no	control	healthy	28	adult	male	IND	10185816	1327594148	35	150	SRR5898925	25.51	Bhopal
CRC_GuptaSRR5898926dna202212	GupDM_HAT	no	control	healthy	26	adult	male	IND	5952458	802869306	35	150	SRR5898926	22.65	Bhopal
CRC_GuptaSRR5898948dna202212	GupDM_HDF	no	control	healthy	58	adult	female	IND	7376354	1037368291	35	151	SRR5898948	25.7	Kerala
CRC_GuptaSRR5898950dna202212	GupDM_HDB	no	control	healthy	50	adult	female	IND	4717922	668018094	35	151	SRR5898950	25.1	Kerala
CRC_GuptaSRR5898954dna202212	GupDM_HCY	no	control	healthy	53	adult	female	IND	5247522	742418100	35	151	SRR5898954	26.8	Kerala
CRC_GuptaSRR5898966dna202212	GupDM_HCL	no	control	healthy	64	adult	female	IND	7355758	1016781080	35	150	SRR5898966	36.4	Bhopal
CRC_GuptaSRR5898978dna202212	GupDM_HCU	no	control	healthy	61	adult	male	IND	11104842	1433920763	35	150	SRR5898978	19.5	Bhopal
CRC_GuptaSRR5898979dna202212	GupDM_HCV	no	control	healthy	58	adult	female	IND	10996252	1517224723	35	150	SRR5898979	19.9	Bhopal
CRC_GuptaSRR5898980dna202212	GupDM_HCQ	no	control	healthy	52	adult	female	IND	5635222	793309934	35	150	SRR5898980	23	Bhopal
CRC_GuptaSRR5898981dna202212	GupDM_HCR	no	control	healthy	62	adult	male	IND	6710528	937125039	35	150	SRR5898981	20.8	Bhopal
CRC_GuptaSRR5898982dna202212	GupDM_HCS	no	control	healthy	50	adult	female	IND	5521326	754584053	35	150	SRR5898982	17.9	Bhopal
CRC_GuptaSRR5898983dna202212	GupDM_HCT	no	control	healthy	58	adult	male	IND	9651384	1363678978	35	150	SRR5898983	19.2	Bhopal
CRC_GuptaSRR5898984dna202212	GupDM_HCM	no	control	healthy	62	adult	female	IND	7352590	1010009755	35	150	SRR5898984	22.9	Bhopal
CRC_GuptaSRR5898985dna202212	GupDM_HCN	no	control	healthy	57	adult	male	IND	10142394	1313430561	35	150	SRR5898985	17.9	Bhopal
CRC_GuptaSRR5898986dna202212	GupDM_HCO	no	control	healthy	57	adult	female	IND	9242932	1256070078	35	150	SRR5898986	20.8	Bhopal
CRC_GuptaSRR5898987dna202212	GupDM_HCP	no	control	healthy	71	senior	male	IND	6704578	914569895	35	150	SRR5898987	19.2	Bhopal
CRC_GuptaSRR5899005dna202212	GupDM_HP	no	control	healthy	30	adult	male	IND	9276878	1156488365	32	150	SRR5899005	19.36	Bhopal
CRC_GuptaSRR5899006dna202212	GupDM_HS	no	control	healthy	25	adult	male	IND	13442182	1677800044	32	150	SRR5899006	18.3	Bhopal
CRC_GuptaSRR5899007dna202212	GupDM_HR	no	control	healthy	26	adult	male	IND	8951472	1153088906	32	150	SRR5899007	22.22	Bhopal
CRC_GuptaSRR5899017dna202212	GupDM_HBR	no	control	healthy	50	adult	female	IND	4251494	616943354	35	151	SRR5899017	27.1	Kerala
Legend: metadata associated with the samples analyzed in the study

## Sheet: IEO_metadata
Sample	subject_id	antibiotics_current_use	study_condition	disease	age_category	gender	number_reads_cMD_provided	number_bases_cMD_provided	minimum_read_length	median_read_length
CRC_IEOSRR6915184dna202212	SBJ01C	no	CRC	CRC	adult	male	43868542	4347430447	75	100
CRC_IEOSRR6915183dna202212	SBJ02C	no	CRC	CRC	adult	male	43898442	4346220764	75	100
CRC_IEOSRR6915186dna202212	SBJ03H	no	control	healthy	adult	male	62248461	6153910114	75	100
CRC_IEOSRR6915185dna202212	SBJ04C	no	CRC	CRC	senior	male	36366179	3600392404	75	100
CRC_IEOSRR6915180dna202212	SBJ05C	no	CRC	CRC	adult	male	45139735	4468032703	75	100
CRC_IEOSRR6915179dna202212	SBJ06C	no	CRC	CRC	adult	male	60592176	5988622295	75	100
CRC_IEOSRR6915182dna202212	SBJ07C	no	CRC	CRC	adult	male	61416613	6077990175	75	100
CRC_IEOSRR6915181dna202212	SBJ10C	no	CRC	CRC	senior	male	50329530	4979832567	75	100
CRC_IEOSRR6915178dna202212	SBJ11C	no	CRC	CRC	senior	female	48916828	4859038231	75	100
CRC_IEOSRR6915177dna202212	SBJ12C	no	CRC	CRC	adult	male	39541779	3893420532	75	100
CRC_IEOSRR6915112dna202212	SBJ16H	no	control	healthy	adult	male	44260518	4398674622	75	100
CRC_IEOSRR6915111dna202212	SBJ17H	no	control	healthy	adult	male	73496867	7310035386	75	100
CRC_IEOSRR6915110dna202212	SBJ18H	no	control	healthy	adult	male	27453968	2727610389	75	100
CRC_IEOSRR6915109dna202212	SBJ20C	no	CRC	CRC	adult	female	65119701	6471743852	75	100
CRC_IEOSRR6915108dna202212	SBJ21H	no	control	healthy	senior	female	36494066	3613112582	75	100
CRC_IEOSRR6915107dna202212	SBJ22C	no	CRC	CRC	adult	male	23604828	2336269953	75	100
CRC_IEOSRR6915106dna202212	SBJ24H	no	control	healthy	senior	male	36804377	3645903179	75	100
CRC_IEOSRR6915105dna202212	SBJ25C	no	CRC	CRC	senior	male	31480824	3117973069	75	100
CRC_IEOSRR6915104dna202212	SBJ26C	no	CRC	CRC	adult	female	41358998	4101051285	75	100
CRC_IEOSRR6915103dna202212	SBJ27C	no	CRC	CRC	adult	male	36706377	3637111009	75	100
CRC_IEOSRR6915153dna202212	SBJ29C	no	CRC	CRC	adult	male	32390885	3210377101	75	100
CRC_IEOSRR6915154dna202212	SBJ31C	no	CRC	CRC	adult	male	13190360	1306864665	75	100
CRC_IEOSRR6915151dna202212	SBJ32C	no	CRC	CRC	adult	female	31790441	3148165940	75	100
CRC_IEOSRR6915152dna202212	SBJ33C	no	CRC	CRC	adult	male	41330625	4096574082	75	100
CRC_IEOSRR6915149dna202212	SBJ34H	no	control	healthy	adult	female	38425974	3806976294	75	100
CRC_IEOSRR6915150dna202212	SBJ35C	no	CRC	CRC	adult	male	42524787	4205409821	75	100
CRC_IEOSRR6915147dna202212	SBJ36C	no	CRC	CRC	adult	female	31808126	3151820262	75	100
CRC_IEOSRR6915148dna202212	SBJ37H	no	control	healthy	adult	female	10456845	1034879683	75	100
CRC_IEOSRR6915155dna202212	SBJ39C	no	CRC	CRC	adult	male	30131718	2982949375	75	100
CRC_IEOSRR6915156dna202212	SBJ40C	no	CRC	CRC	adult	male	35163513	3483587316	75	100
CRC_IEOSRR6915132dna202212	SBJ42C	no	CRC	CRC	adult	male	59944791	5954642751	75	100
CRC_IEOSRR6915131dna202212	SBJ45H	no	control	healthy	adult	male	92522014	9200046372	75	100
CRC_IEOSRR6915134dna202212	SBJ46H	no	control	healthy	senior	male	45756759	4548795487	75	100
CRC_IEOSRR6915133dna202212	SBJ47C	no	CRC	CRC	adult	female	33645368	3342496938	75	100
CRC_IEOSRR6915128dna202212	SBJ49C	no	CRC	CRC	senior	male	47699523	4733537457	75	100
CRC_IEOSRR6915127dna202212	SBJ50C	no	CRC	CRC	adult	male	56181745	5573403305	75	100
CRC_IEOSRR6915130dna202212	SBJ51C	no	CRC	CRC	adult	female	24668831	2448286377	75	100
CRC_IEOSRR6915129dna202212	SBJ52C	no	CRC	CRC	senior	female	31846171	3158066958	75	100
CRC_IEOSRR6915136dna202212	SBJ53C	no	CRC	CRC	adult	male	46264048	4591336105	75	100
CRC_IEOSRR6915135dna202212	SBJ55C	no	CRC	CRC	senior	male	35636732	3534484981	75	100
CRC_IEOSRR6915199dna202212	SBJ57H	no	control	healthy	senior	female	43890117	4354149935	75	100
CRC_IEOSRR6915200dna202212	SBJ60H	no	control	healthy	adult	male	107211531	10646203801	75	100
CRC_IEOSRR6915125dna202212	SBJ61C	no	CRC	CRC	adult	female	63115792	6265536349	75	100
CRC_IEOSRR6915126dna202212	SBJ63H	no	control	healthy	adult	female	85236126	8455482154	75	100
CRC_IEOSRR6915195dna202212	SBJ64C	no	CRC	CRC	adult	male	75825202	7519969732	75	100
CRC_IEOSRR6915196dna202212	SBJ65H	no	control	healthy	adult	male	41052376	4072990715	75	100
CRC_IEOSRR6915197dna202212	SBJ67H	no	control	healthy	adult	male	40868929	4055457779	75	100
CRC_IEOSRR6915198dna202212	SBJ68H	no	control	healthy	adult	female	22066831	2190922951	75	100
CRC_IEOSRR6915114dna202212	SBJ69H	no	control	healthy	adult	male	33651354	3342450892	75	100
CRC_IEOSRR6915117dna202212	SBJ73H	no	control	healthy	adult	female	48210550	4788180713	75	100
CRC_IEOSRR6915170dna202212	SBJ74H	no	control	healthy	senior	female	30312297	3010192567	75	100
CRC_IEOSRR6915169dna202212	SBJ75H	no	control	healthy	adult	female	24018036	2383792100	75	100
CRC_IEOSRR6915168dna202212	SBJ77H	no	control	healthy	adult	female	27868520	2766975730	75	100
CRC_IEOSRR6915167dna202212	SBJ78H	no	control	healthy	adult	male	23707897	2355228152	75	100
CRC_IEOSRR6915174dna202212	SBJ79H	no	control	healthy	senior	male	35362694	3511808501	75	100
CRC_IEOSRR6915173dna202212	SBJ80H	no	control	healthy	adult	male	26117282	2593547633	75	100
CRC_IEOSRR6915172dna202212	SBJ81H	no	control	healthy	adult	female	57480181	5705640120	75	100
CRC_IEOSRR6915171dna202212	SBJ82H	no	control	healthy	senior	female	37993796	3774609997	75	100
CRC_IEOSRR6915176dna202212	SBJ83H	no	control	healthy	adult	male	25118095	2493911666	75	100
CRC_IEOSRR6915175dna202212	SBJ84H	no	control	healthy	adult	male	39194253	3891624174	75	100

## Sheet: Pittsburgh_metadata
	Sample	Study	Cohort	Pre_Treatment_Disease_Stage	Sex	IFN_Use	Study_Clin_Response	H2RA_PPI_Use
PD1SS17052dna201907db22	PD1SS17052dna201907db22	Pittsburgh	Pittsburgh_Early	IV-B	Female	NoIFN	Responder	Not_Used
PD117Pittsdna201907db22	PD117Pittsdna201907db22	Pittsburgh	Pittsburgh_Early	IV-A	Female	IFN	Responder	Used
PD1SS17005dna201907db22	PD1SS17005dna201907db22	Pittsburgh	Pittsburgh_Early	IV-B	Female	IFN	Responder	Not_Used
PD1TPF1820dna201907db22	PD1TPF1820dna201907db22	Pittsburgh	Pittsburgh_Early	IV-C	Male	NoIFN	Responder	Used
PD118Pittsdna201907db22	PD118Pittsdna201907db22	Pittsburgh	Pittsburgh_Early	IV-B	Female	IFN	Responder	Not_Used
PD1TPF17183dna201907db22	PD1TPF17183dna201907db22	Pittsburgh	Pittsburgh_Early	IV-B	Male	NoIFN	Responder	Not_Used
PD117006dna201907db22	PD117006dna201907db22	Pittsburgh	Pittsburgh_Early	IV-B	Male	IFN	Responder	Not_Used
PD1TPF17188dna201907db22	PD1TPF17188dna201907db22	Pittsburgh	Pittsburgh_Early	IV-B	Male	NoIFN	Responder	Not_Used
PD117001dna201907db22	PD117001dna201907db22	Pittsburgh	Pittsburgh_Early	IV-A	Male	IFN	Responder	Not_Used
PD128Pittsdna201907db22	PD128Pittsdna201907db22	Pittsburgh	Pittsburgh_Early	IV-C	Male	IFN	Non_Responder	Not_Used
PD116001dna201907db22	PD116001dna201907db22	Pittsburgh	Pittsburgh_Early	IV-A	Male	NoIFN	Non_Responder	Not_Used
PD1SS17003dna201907db22	PD1SS17003dna201907db22	Pittsburgh	Pittsburgh_Early	IV-C	Male	IFN	Non_Responder	Not_Used
PD117059dna201907db22	PD117059dna201907db22	Pittsburgh	Pittsburgh_Early	IV-C	Female	NoIFN	Responder	Not_Used
PD1SS17081dna201907db22	PD1SS17081dna201907db22	Pittsburgh	Pittsburgh_Early	IV-C	Male	NoIFN	Non_Responder	Not_Used
PD124Pittsdna201907db22	PD124Pittsdna201907db22	Pittsburgh	Pittsburgh_Early	IV-C	Male	IFN	Responder	Used
PD117044dna201907db22	PD117044dna201907db22	Pittsburgh	Pittsburgh_Early	IV-A	Male	NoIFN	Non_Responder	Not_Used
PD1SS17072dna201907db22	PD1SS17072dna201907db22	Pittsburgh	Pittsburgh_Early	IV-A	Male	NoIFN	Non_Responder	Not_Used
PD1SS17043dna201907db22	PD1SS17043dna201907db22	Pittsburgh	Pittsburgh_Early	IV-A	Male	NoIFN	Responder	Not_Used
PD116009dna201907db22	PD116009dna201907db22	Pittsburgh	Pittsburgh_Early	IV-A	Female	NoIFN	Responder	Used
PD1TPF1822dna201907db22	PD1TPF1822dna201907db22	Pittsburgh	Pittsburgh_Early	IV-C	Female	NoIFN	Responder	Not_Used
PD1TPF17263dna201907db22	PD1TPF17263dna201907db22	Pittsburgh	Pittsburgh_Early	IV-B	Female	NoIFN	Responder	Used
PD1SS17054dna201907db22	PD1SS17054dna201907db22	Pittsburgh	Pittsburgh_Early	IV-A	Female	NoIFN	Responder	Not_Used
PD1TPF17174dna201907db22	PD1TPF17174dna201907db22	Pittsburgh	Pittsburgh_Early	IV-A	Female	NoIFN	Non_Responder	Not_Used
PD1TPF17182dna201907db22	PD1TPF17182dna201907db22	Pittsburgh	Pittsburgh_Early	IV-A	Female	NoIFN	Responder	Not_Used
PD1TPF17210dna201907db22	PD1TPF17210dna201907db22	Pittsburgh	Pittsburgh_Early	IV-D	Female	NoIFN	Non_Responder	Not_Used
PD1TPF17258dna201907db22	PD1TPF17258dna201907db22	Pittsburgh	Pittsburgh_Early	IV-B	Male	NoIFN	Non_Responder	Used
PD117008dna201907db22	PD117008dna201907db22	Pittsburgh	Pittsburgh_Early	IV-D	Female	NoIFN	Responder	Not_Used
PD1TPF17185dna201907db22	PD1TPF17185dna201907db22	Pittsburgh	Pittsburgh_Early	IV-C	Female	NoIFN	Non_Responder	Not_Used
PD117033dna201907db22	PD117033dna201907db22	Pittsburgh	Pittsburgh_Early	IV-B	Male	IFN	Responder	Not_Used
PD1SS17004dna201907db22	PD1SS17004dna201907db22	Pittsburgh	Pittsburgh_Early	IV-B	Male	IFN	Responder	Used
PD1SS17084dna201907db22	PD1SS17084dna201907db22	Pittsburgh	Pittsburgh_Early	IV-C	Male	NoIFN	Non_Responder	Used
PD1SS17063dna201907db22	PD1SS17063dna201907db22	Pittsburgh	Pittsburgh_Early	IV-C	Male	NoIFN	Non_Responder	Not_Used
PD1SS17023dna201907db22	PD1SS17023dna201907db22	Pittsburgh	Pittsburgh_Early	IV-A	Male	IFN	Non_Responder	Used
PD117026dna201907db22	PD117026dna201907db22	Pittsburgh	Pittsburgh_Early	IV-A	Male	NoIFN	Responder	Not_Used
PD119Pittsdna201907db22	PD119Pittsdna201907db22	Pittsburgh	Pittsburgh_Early	IV-B	Male	IFN	Responder	Not_Used
PD116012dna201907db22	PD116012dna201907db22	Pittsburgh	Pittsburgh_Early	IV-B	Male	NoIFN	Responder	Not_Used
PD117012dna201907db22	PD117012dna201907db22	Pittsburgh	Pittsburgh_Early	IV-D	Male	NoIFN	Responder	Not_Used
PD1TPF17193dna201907db22	PD1TPF17193dna201907db22	Pittsburgh	Pittsburgh_Early	IV-B	Female	NoIFN	Responder	Not_Used
PD1SS17019dna201907db22	PD1SS17019dna201907db22	Pittsburgh	Pittsburgh_Early	IV-C	Male	NoIFN	Responder	Used
PD1SS17002dna201907db22	PD1SS17002dna201907db22	Pittsburgh	Pittsburgh_Early	IV-C	Male	IFN	Responder	Not_Used
PD117148dna201907db22	PD117148dna201907db22	Pittsburgh	Pittsburgh_Early	IV-D	Male	NoIFN	Responder	Used
PD125Pittsdna201907db22	PD125Pittsdna201907db22	Pittsburgh	Pittsburgh_Early	IV-C	Male	IFN	Responder	Not_Used
PD1TPF18207dna201907db22	PD1TPF18207dna201907db22	Pittsburgh	Pittsburgh_Early	IV-D	Male	NoIFN	Responder	Used
PD1TPF18193dna201907db22	PD1TPF18193dna201907db22	Pittsburgh	Pittsburgh_Early	IV-D	Male	NoIFN	Non_Responder	Used
PD1TPF18228dna201907db22	PD1TPF18228dna201907db22	Pittsburgh	Pittsburgh_Early	IV-A	Male	NoIFN	Non_Responder	Not_Used
PD1TPF1831dna201907db22	PD1TPF1831dna201907db22	Pittsburgh	Pittsburgh_Early	IV-C	Male	NoIFN	Responder	Used
PD1TPF18130dna201907db22	PD1TPF18130dna201907db22	Pittsburgh	Pittsburgh_Early	IV-C	Female	NoIFN	Non_Responder	Not_Used
PD1TPF1830dna201907db22	PD1TPF1830dna201907db22	Pittsburgh	Pittsburgh_Early	IV-A	Male	NoIFN	Responder	Not_Used
PD1TPF1897dna201907db22	PD1TPF1897dna201907db22	Pittsburgh	Pittsburgh_Early	IV-A	Male	NoIFN	Non_Responder	Not_Used
PD1TPF18203dna201907db22	PD1TPF18203dna201907db22	Pittsburgh	Pittsburgh_Early	IV-B	Male	NoIFN	Responder	Used
PD1TPF1847dna201907db22	PD1TPF1847dna201907db22	Pittsburgh	Pittsburgh_Early	IV-A	Male	NoIFN	Responder	Not_Used
PD1TPF18194dna201907db22	PD1TPF18194dna201907db22	Pittsburgh	Pittsburgh_Early	IV-C	Female	NoIFN	Responder	Not_Used
PD1TPF18186dna201907db22	PD1TPF18186dna201907db22	Pittsburgh	Pittsburgh_Early	IV-C	Female	NoIFN	Non_Responder	Used
PD1TPF18280dna201907db22	PD1TPF18280dna201907db22	Pittsburgh	Pittsburgh_Early	IV-C	Male	NoIFN	Non_Responder	Used
PD1TPF18189dna201907db22	PD1TPF18189dna201907db22	Pittsburgh	Pittsburgh_Early	IV-A	Male	NoIFN	Responder	Used
PD1TPF1884dna201907db22	PD1TPF1884dna201907db22	Pittsburgh	Pittsburgh_Early	IV-D	Male	NoIFN	Non_Responder	Not_Used
PD1TPF18191dna201907db22	PD1TPF18191dna201907db22	Pittsburgh	Pittsburgh_Early	IV-C	Male	NoIFN	Responder	Not_Used
PD1TPF1871dna201907db22	PD1TPF1871dna201907db22	Pittsburgh	Pittsburgh_Early	IV-C	Female	NoIFN	Non_Responder	Not_Used
PD1TPF18263dna201907db22	PD1TPF18263dna201907db22	Pittsburgh	Pittsburgh_Early	IV-C	Female	NoIFN	Non_Responder	Not_Used
PD1TPF18175dna201907db22	PD1TPF18175dna201907db22	Pittsburgh	Pittsburgh_Early	IV-A	Male	NoIFN	Non_Responder	Not_Used
PD1TPF1865dna201907db22	PD1TPF1865dna201907db22	Pittsburgh	Pittsburgh_Early	IV-C	Male	NoIFN	Non_Responder	Used
PD1TPF18137dna201907db22	PD1TPF18137dna201907db22	Pittsburgh	Pittsburgh_Early	IV-C	Male	NoIFN	Non_Responder	Not_Used
PD1TPF1835dna201907db22	PD1TPF1835dna201907db22	Pittsburgh	Pittsburgh_Early	IV-C	Female	NoIFN	Responder	Not_Used
